# Supplementary material for: Myeloid-associated differentiation marker is an essential host factor for human parechovirus PeV-A3 entry
Source: Nat Commun. 2023 Mar 31;14:1817. doi: 10.1038/s41467-023-37399-8 (PMC10066301; doi:10.1038/s41467-023-37399-8)
Supplement: Supplementary file 3 — Source Data [file 41467_2023_37399_MOESM3_ESM.xlsx]

## Sheet: Fig. 1a,d
Fig. 1a	Cell	Time after infection (h)	PeV-A3 virus titer (log10 TCID50/ 25 µL)
			#1	#2	#3
	HuTu-80	0	1.75	2	1.25
		24	6.5	6.5	7
		48	7	7.25	7.5
	BHK-21	0	0.75	1	1.25
		24	1.5	1.5	0.75
		48	0.75	0.75	1
Fig. 1d	Plasmid		PeV-A3-EGFP virus titer (log10 TCID50/ 25 µL)
			#1	#2	#3
	hpolI-PeV-A3-EGFP		0	0	0
	mpolI-PeV-A3-EGFP		2	2.25	2.5

## Sheet: Fig. 1c
Fig. 1c

## Sheet: Fig. 2b
Fig. 2b

## Sheet: Fig. 2c,e,f
Fig. 2c	Cell	Time after infection (h)	PeV-A3 virus titer (log10 TCID50/ 25 µL)
			#1	#2	#3
	BHK-CONT	0	1.5	1.5	1.5
		24	1.5	1.5	2.25
		48	1.5	1.5	1.5
	BHK-MYADM	0	2	1.5	1.25
		24	5.75	5.75	5.5
		48	6.5	7	7
	BHK-NF-MYADM	0	1.5	1	1
		24	5.25	5.5	6
		48	7.75	7	7.5
	BHK-CF-MYADM	0	1.75	1.5	1.25
		24	6	5.5	5.75
		48	6.75	7.25	7.25
Fig. 2e	Cell		Number of EGFP-positive cells per 1000 cells			Number of EGFP-positive cells			Number of cells
			#1	#2	#3	#1	#2	#3	#1	#2	#3
	BHK-CONT		0	0	0	0	0	0	7057	7439	8849
	BHK-MYADM		143	151.1	120.4	891	722	874	6228	4778	7258
	BHK-NF-MYADM		120.3	103.6	136	731	680	636	6074	6561	4674
	BHK-CF-MYADM		88.5	127.1	103.8	633	653	597	7150	5137	5749
Fig. 2f	Cell	Time after infection (h)	PeV-A3 virus titer (log10 TCID50/ 25 µL)
			#1	#2	#3
	HuTu-80	0	1.25	1	1.5
		24	6	6	6
		48	7	7.25	6.75
	HeLa	0	1.25	1.5	1.75
		24	4	4.5	4.5
		48	6	5.75	5.5
	C33A	0	1.5	2	1.5
		24	3.75	4	3.75
		48	4.75	4.5	4.5
	Saos2	0	0.5	0.5	0.5
		24	0.25	0.75	0.75
		48	0	0.25	0.25
	SW620	0	0.5	1.25	1
		24	3	2.75	3.5
		48	3	2.75	3
	SH-SY5Y	0	1.5	1.5	2
		24	3.75	3.75	3.5
		48	4.5	4	4.75
	Jurkat	0	2.25	1.75	1.5
		24	1.25	0.75	0.75
		48	0.5	0.25	0.5

## Sheet: Fig. 2d
Fig. 2d

## Sheet: Fig. 3a,c,d,e,f
Fig. 3a	Cell	Time after infection (h)	PeV-A3 virus titer (log10 TCID50/ 25 µL)
			#1	#2	#3
	HuTu-80	0	2	1	0.5
		24	6.75	6.5	6.5
		48	8	7	7.25
	293T	0	1.25	2	1.25
		24	2.75	3.25	2.75
		48	4.25	4.75	4.5
Fig. 3c	Cell	Time after infection (h)	PeV-A3 virus titer (log10 TCID50/ 25 µL)
			#1	#2	#3
	HuTu-80	0	1	1.5	2
		24	6.75	7.25	6.75
		48	8	7.75	7.75
	KO1.12	0	2	1.25	1.5
		24	1	1	1
		48	1.25	1.75	1.5
	KO2.24	0	1.5	1.5	2
		24	2.25	2.25	1.75
		48	2.5	1.75	2.25
	KO3.3	0	1.75	1.75	1.5
		24	1.5	1.75	1.75
		48	2.5	2.25	2.75
Fig. 3d	Cell	Time after infection (h)	PeV-A3 virus titer (log10 TCID50/ 25uL)
			#1	#2	#3
	293T	0	1.75	1	1
		24	2.75	2.75	3.25
		48	4.75	4.25	4.5
	KO1.33	0	1.75	1.25	1.75
		24	0.25	0.5	0.25
		48	0..25	0	0.75
	KO2.19	0	1.25	1.25	1.5
		24	0	0.75	0.75
		48	0.75	0.5	0
	KO3.14	0	1	1.75	1
		24	1	1	0.75
		48	1.25	0.75	0.5
Fig. 3e	Cell		Number of EGFP-positive cells per 1000 cells			Number of EGFP-positive cells			Number of cells
			#1	#2	#3	#1	#2	#3	#1	#2	#3
	HuTu-80		54.6	45.8	61.4	479	331	581	8769	7224	9459
	KO1.12		0	0	0	0	0	0	7700	7588	8214
	KO2.24		0	0	0	0	0	0	6300	4482	6548
	KO3.3		0	0	0	0	0	0	6104	4214	5592
Fig. 3f	Cell		Number of EGFP-positive cells per 1000 cells			Number of EGFP-positive cells			Number of cells
			#1	#2	#3	#1	#2	#3	#1	#2	#3
	293T		1.8	1.4	1.5	18	16	15	9864	11218	9969
	KO1.33		0	0	0	0	0	0	7628	7818	7943
	KO2.19		0	0	0	0	0	0	8211	7309	7838
	KO3.14		0	0	0	0	0	0	8390	7607	8626

## Sheet: Fig. 3b
Fig. 3b

## Sheet: Fig. 4a,b
Fig. 4a	Cell	Time after infection (h)	PeV-A1 virus titer (log10 TCID50/ 25 µL)			PeV-A2 virus titer (log10 TCID50/ 25 µL)			PeV-A3 virus titer (log10 TCID50/ 25 µL)			PeV-A4 virus titer (log10 TCID50/ 25 µL)			PeV-A5 virus titer (log10 TCID50/ 25 µL)			PeV-A6 virus titer (log10 TCID50/ 25 µL)
			#1	#2	#3	#1	#2	#3	#1	#2	#3	#1	#2	#3	#1	#2	#3	#1	#2	#3
	BHK-CONT	0	0.75	0.5	0.75	2	2	2	1.5	1.5	1.5	0.5	0.25	0.75	1	0.75	0.5	0.5	0.5	0.5
		24	1.25	1	1.5	1.5	1.5	1.5	1.5	1.5	2.25	0.5	0.5	0.5	0.75	0.5	0.5	1	1.5	1
		48	1.5	1.25	2	1.25	1	1.5	1.5	1.5	1.5	0.5	0.5	0.5	0.5	0.75	0.5	0.5	0.5	0.5
	BHK-MYADM	0	0.75	0.75	0.5	1.5	1.75	2	2	1.5	1.25	0.75	0.25	0.75	1	0.25	0.5	0.75	0.75	0.5
		24	6.75	6.25	6.25	5.5	5.25	5.75	5.75	5.75	5.5	4.5	4	4.5	5.5	5.25	5.25	6.25	6	5.75
		48	6.25	7	6.5	5.5	6	5.5	6.5	7	7	5	5.5	5	7.75	7.75	8	7	7.25	7
Fig. 4b	Cell	Time after infection (h)	PeV-A1 virus titer (log10 TCID50/ 25 µL)			PeV-A2 virus titer (log10 TCID50/ 25 µL)			PeV-A3 virus titer (log10 TCID50/ 25 µL)			PeV-A4 virus titer (log10 TCID50/ 25 µL)			PeV-A5 virus titer (log10 TCID50/ 25 µL)			PeV-A6 virus titer (log10 TCID50/ 25 µL)
			#1	#2	#3	#1	#2	#3	#1	#2	#3	#1	#2	#3	#1	#2	#3	#1	#2	#3
	HuTu-80	0	1.5	1.5	2	1	1	1.5	1	1.5	2	1.5	1	0.75	0.25	0.5	0.75	0.5	0.25	0.25
		24	6.5	6.25	6.25	4.75	5	5.25	6	6	6	5	5	6	7	7	6.25	6.5	6	6.5
		48	7	7	6.5	5	5.75	5.75	7	6.75	6.75	6.5	6.5	6.25	7.25	7	6.75	6.75	6.75	6.75
	KO1.12	0	1	1.5	1.25	1.25	1.25	1	2	1.25	1.5	1.25	1	0.75	0.75	0.5	0.75	0.25	1	1
		24	1	1	1	1.25	1.75	1.5	1	1	1	1.25	1.25	1.25	0.5	1	0.5	0.75	1	1.5
		48	0.5	0	0.5	0.75	1	1.25	1.25	1.75	1.5	0.5	1	0.75	0.25	1	0.25	0.25	0.75	0.5
	KO3.3	0	1.5	1.5	2.25	1	1	0.75	1.75	1.75	1.5	1	0.75	0.5	0.5	0.75	1	0.75	1.25	1
		24	1.5	1.25	1.5	1	1	1.25	1.5	1.75	1.75	0.75	0.75	1	1	0.75	0.5	1	1.25	1.5
		48	0.75	0.5	0.75	0.75	1.25	1	2.5	2.25	2.75	0.5	1	0.75	0.5	0.75	0.75	1.25	1	0.5

## Sheet: Fig. 5a
Fig. 5a

## Sheet: Fig. 5b
Fig. 5b	Cell		Relative amount of VP0 band
			PeV-A3: not treatment			PeV-A3: 4°C, 1 h			PeV-A3: 4°C, 1 h, then 37°C, 15 min			PeV-A3: 4°C, 1 h, then 37°C, 30 min
			#1	#2	#3	#1	#2	#3	#1	#2	#3	#1	#2	#3
	BHK-CONT		1	1	1	1.4	1.3	1.1	2.3	1.3	1.3	1.6	2.1	1.4
	BHK-NF-MYADM		1.1	1.3	1.1	4.3	4.6	3.6	7.8	10	8.9	8.7	11	10
	BHK-CF-MYADM		1.1	1	1.1	3.5	3.1	3.9	6.3	8.2	7.1	6.6	8.6	8.8

[truncated: 13 more sheets: Fig. 6c,d,f,g,h, Fig. 6h, Fig. 7a, Fig. 7b, Suppl. Fig. 2, Suppl. Fig. 3a,d, Suppl. Fig. 3b, 4c, Suppl. Fig. 3c, Suppl. Fig. 4a, Suppl. Fig. 4b, Suppl. Fig. 5a,b, Suppl. Fig. 6a,b, Suppl. Fig. 7]
